# Supplementary material for: Applying Implementation Science to Secure a Sustainable Supply of UNIMMAP MMS for National Antenatal Care Services in Indonesia
Source: Nutrients. 2026 Jul 3;18(13):2162. doi: 10.3390/nu18132162 (PMC13363487; doi:10.3390/nu18132162)
Supplement: Supplementary file 1 [file nutrients-18-02162-s001.zip]

Archive with 1 entries (1 files):
- nutrients-4190896-supplementary.pdf
